# Supplementary material for: Cell-Penetrating Milk-Derived Peptides with a Non-Inflammatory Profile
Source: Molecules. 2023 Oct 9;28(19):6999. doi: 10.3390/molecules28196999 (PMC10574647; doi:10.3390/molecules28196999)
Supplement: Supplementary file 1 [file molecules-28-06999-s001.zip]

Archive with 2 entries (2 files):
- molecules-2242148-supplementary.pdf
- Supplementary Tables-S1-Agoni et al.xlsx
