# Supplementary material for: Cell-Penetrating Milk-Derived Peptides with a Non-Inflammatory Profile
Source: Molecules. 2023 Oct 9;28(19):6999. doi: 10.3390/molecules28196999 (PMC10574647; doi:10.3390/molecules28196999)
Supplement: Supplementary file 1 [file molecules-28-06999-s001.zip › Supplementary Tables-S1-Agoni et al.xlsx]

## Sheet: Peptides
P02662 peptides	CPPpred score
FFVAPF	0.0609994
LLRFF	0.362116
FFVAPFP	0.064623
NLLRFF	0.299645
FYPELF	0.0569463
RFFVAPF	0.128502
FVAPF	0.0727978
FRQFY	0.100541
AYFYPELF	0.062514
LFRQF	0.234779
GAWYYVPLG	0.130513
AYFYP	0.0550587
PSGAWYYVPLG	0.104634
FVAPFP	0.0760366
TMPLW	0.413435
YFYPELF	0.0540904
FYPELFRQF	0.117399
FYPELFR	0.115342
AWYYVPLG	0.143536
PSGAWYYVPL	0.110523
AYFYPELFR	0.011072
SGAWYYVPLG	0.1032
GAWYYVPL	0.143224
RFFVAPFP	0.128679
GAWYY	0.0800983
YPSGAWYYVPLG	0.0917266
WYYVPL	0.142233
FFVAP	0.0726665
SGAWYYVPL	0.110288
AWYYVPL	0.016336
APFPEVF	0.0673332
WYYVPLG	0.123976
LAYFYPELF	0.0807633
PSGAW	0.107578
YFYPELFR	0.0941
FFVAPFPEVFGK	0.116309
YPSGAWYYVPL	0.095347
AYFYPELFRQF	0.129619
APFPEVFG	0.0654296
FFVAPFPEVF	0.0658305
FFVAPFPEVFG	0.0638204
LRFFV	0.386957
YFYPELFRQF	0.103478
LRFFVAPF	0.177054
PSGAWYYVPLGT	0.120924
PSGAWY	0.0786951
GAWYYVPLGT	0.161198
LAYFYPELFR	0.149759
FVAPFPEVFGK	0.106723
AYPSGAWYYVPLG	0.105866
PSGAWYY	0.0678497
SGAWY	0.0759661
AYPSGAWYYVPL	0.110468
FVAPFPEVFG	0.0684022
LFRQFY	0.161783
APFPEVFGK	0.100643
ENLLRFF	0.210784
WYYVP	0.0925196
SGAWYY	0.0651271
VAPFP	0.10358
FVAPFPEVF	0.0699699
PFPEVF	0.0556203
LNENLLRFF	0.229502
SGAWYYVPLGT	0.120227
GAWYYVP	0.103045
AWYYVP	0.114186
LAYFYP	0.0780821
NENLLRFF	0.183513
GLPQEVLNENLLRFF	0.182035
PSGAWYYVP	0.0847762
AYFYPEL	0.0696634
AWYYVPLGT	0.168727
LLRFFV	0.386957
NLLRF	0.486763
AYPSGAW	0.098194
YPSGAW	0.0790794
RFFVAP	0.180128
FPEVF	0.0522849
LAYFYPELFRQF	0.163342
FYPEL	0.0646447
LAYFY	0.077522
FYPELFRQFY	0.0980923
SGAWYYVP	0.0822051
YPELFRQF	0.120998
DAYPSGAWYYVPL	0.0973857
YPSGAWYYVPLGT	0.104877
DAYPSGAWYYVPLG	0.0944829
AYFYPELFRQ	0.127595
QELAYFYPELF	0.0781623
QLDAYPSGAWYYVPL	0.123506
VAPFPEVFG	0.0770486
LRFFVAPFP	0.169716
LLRFFVAPF	0.229863
FSDIPNPIG	0.0450342
YPELF	0.0649305
YPSGAWY	0.0680466
VAPFPEVFGK	0.116137
PQEVLNENLLRFF	0.017251
LPQEVLNENLLRFF	0.199871
PSFSDIPNPIG	0.0454434
FYPELFRQ	0.120844
FRQFYQL	0.147871
RFFVAPFPEVF	0.120203
YFYPEL	0.0589322
PSGAWYYV	0.0817046
FFVAPFPE	0.0601527
VAPFPEVF	0.0803578
PELFRQF	0.014629
AYFYPELFRQFY	0.108723
YPSGAWYY	0.0622033
GAWYYV	0.102943
RFFVA	0.209537
RFFVAPFPEVFGK	0.193219
AYPSGAWY	0.0816938
ELAYFYPELF	0.0718403
GLPQEVLNENLLRF	0.231119
RFFVAPFPEVFG	0.104912
QGLPQEVLNENLLRF	0.245473
PFPEVFG	0.0550907
NLLRFFV	0.328323
YFYPELFRQ	0.10231
WYYVPLGT	0.149639
LDAYPSGAWYYVPL	0.116164
VLNENLLRFF	0.242032
QLDAYPSGAW	0.118707
DAYPSGAW	0.0805983
YLGYL	0.123095
TTMPLW	0.429957
QFYQL	0.0902581
LDAYPSGAWYYVPLG	0.111625
SFSDIPNPIG	0.0435493
YFYPELFRQFY	0.0859744
DAPSF	0.0507852
FSDIPNP	0.0456579
QELAYFYPELFR	0.128267
PFPEVFGK	0.0837151
YPSGAWYYVP	0.0756211
SGAWYYV	0.0800467
YPELFR	0.015442
AYFYPELFRQFYQL	0.144246
LAYFYPEL	0.0917309
APFPE	0.0661057
LAYFYPELFRQ	0.162907
AYPSGAWYYVPLGT	0.120573
NQELAYFYPELF	0.0788313
FSDIP	0.0400447
AYFYPE	0.0530479
LDAYPSGAW	0.107068
FYPELFRQFYQL	0.131867
PSFSDIP	0.0414774
PSFSDIPNP	0.04603
AYPSGAWYY	0.0726176
FYQLDAYPSGAW	0.107128
AWYYV	0.118481
LLRFFVAPFP	0.212392
SDIPNPIG	0.0469547
QELAYFYPELFRQF	0.152059
ELAYFYPELFR	0.110285
NLLRFFVAPF	0.212713
LRFFVAPFPEVF	0.146299
QLDAYPSGAWY	0.0983727
SFSDIPNP	0.043704
DAYPSGAWY	0.0718952
LRFFVAPFPEVFGK	0.220832
FSDIPNPI	0.0446823
FFVAPFPEVFGKE	0.104425
FPEVFG	0.0518958
ELAYFYPELFRQF	0.114858
LPQEVLNENLLRF	0.257283
YFYPE	0.0444695
PSFSDIPN	0.0436784
LNENLLRFFV	0.248584
FRQFYQ	0.104628
LNENLLRFFVAPF	0.188581
PSFSDIPNPI	0.045096
QEVLNENLLRFF	0.186073
LRFFVAP	0.246146
YPSGAWYYV	0.0724422
SFSDIP	0.0390281
APSFSDIPNPIG	0.0504164
ELFRQF	0.153825
NENLLRFFVAPF	0.160653
GAWYYVPLGTQ	0.161198
PQEVLNENLLRFFV	0.187385
YFYPELFRQFYQL	0.116987
PSGAWYYVPLGTQ	0.128773
LRFFVA	0.295906
LRFFVAPFPEVFG	0.126418
DAYPSGAWYYVPLGT	0.106821
LPQEVLNENLLRFFV	0.213808
PQEVLNENLLRF	0.222859
LAYFYPELFRQFY	0.139069
PNPIG	0.0716803
YPELFRQFY	0.0987893
LDAYPSGAWY	0.0913143
FVAPFPE	0.0673584
NQELAYFYPELFR	0.128469
FYQLDAYPSGAWY	0.0860764
FFVAPFPEVFGKEK	0.150956
SFSDIPNPI	0.043106
NLLRFFVAPFP	0.203442
KTTMPLW	0.567514
FFVAPFPEV	0.0701321
DIPNPIG	0.0510479
RFFVAPFPE	0.105736
AYPSGAWYYVP	0.0885588
LLRFFVAPFPEVF	0.168331
QFYQLDAYPSGAW	0.131667
APFPEVFGKE	0.088818
FSDIPN	0.0428795
NENLLRFFV	0.204161
SGAWYYVPLGTQ	0.127615
RQFYQL	0.224504
FVAPFPEVFGKE	0.0932747
SFSDIPN	0.0413617
APSFSDIP	0.0476436
FPEVFGK	0.0817537
PELFR	0.243528
PELFRQFY	0.111919
YQLDAYPSGAW	0.105008
QELAYFYPELFRQ	0.140891
APSFSDIPNP	0.0522049
NQELAYFYPELFRQF	0.15328
DAYPSGAWYY	0.0664371
AYPSGAWYYV	0.0847094
ENLLRFFVAPF	0.165241
LFRQFYQL	0.209371
LLRFFVAPFPEVFGK	0.246601
LNENLLRF	0.333035
LNENLLRFFVAPFP	0.018522
LAYFYPELFRQFYQL	0.168872
PSERYLGYL	0.130424
LLRFFVAPFPEVFG	0.152554
NENLLRFFVAPFP	0.160057
APSFSDIPN	0.0497414
APFPEVFGKEK	0.143526
QGLPQEVLNENLLR	0.318865
FFVAPFPEVFGKEKV	0.158526
PSFSDIPNPIGS	0.0442195
IPNPIG	0.0594192
FVAPFPEVFGKEK	0.154058
NLLRFFVAPFPEVF	0.017181
FYPELFRQFYQ	0.102844
QLDAYPSGAWYY	0.0871541
APFPEVFGKEKVNEL	0.145374
NENLLRF	0.274697
EVLNENLLRFF	0.185419
LLRFFVA	0.375921
ENLLRFFV	0.234424
LAYFYPE	0.0695689
FYQLD	0.0673965
YYVPL	0.106709
DAPSFSDIPNPIG	0.0494142
GLPQEVLNENLLR	0.313498
YYVPLG	0.0943883
GVNQELAYFYPELF	0.0816826
AYFYPELFRQFYQ	0.117519
VLNENLLRFFVAPF	0.20116
QELAYFYPEL	0.0862091
AWYYVPLGTQ	0.017415
APSFSDIPNPI	0.0503446
SDIPNP	0.0484224
QLDAYPSGAWYYVP	0.103257
ELAYFYPELFRQ	0.115467
QFYQLDAYPSGAWY	0.109053
ENLLRFFVAPFP	0.163216
QELAYFYPELFRQFY	0.131614
PSGAWYYVPLGTQY	0.110954
VLNENLLRFFV	0.261328
FSDIPNPIGS	0.0435748
YQLDAYPSGAWY	0.0890977
FYQLDAYPSGAWYY	0.076095
ENLLRFFVAPFPEVF	0.138687
VNQELAYFYPELF	0.0847934
LDAYPSGAWYY	0.0815451
NLLRFFVAPFPEVFG	0.1548
APSFS	0.0494907
RYLGYL	0.326305
ENLLRF	0.335355
SDIPNPI	0.0467371
LLRFFVAP	0.318927
AYFYPELFRQFYQLD	0.132473
NLLRFFVA	0.324175
ELAYFYP	0.0690658
YPSGAWYYVPLGTQ	0.112003
LNENLLRFFVA	0.264571
PQEVLNENLLRFFVA	0.199536
DAYPSGAWYYVP	0.0797594
FVAPFPEVFGKEKV	0.162495
APFPEVFGKEKV	0.156649
QELAYFYP	0.0755465
QLDAYPSGAWYYV	0.0992541
FVAPFPEVFGKEKVN	0.136122
ELFRQFY	0.115923
RFFVAPFPEVFGKE	0.172401
VAPFPEVFGKE	0.100737
GAWYYVPLGTQY	0.130758
DAYPSGAWYYV	0.076133
SFSDIPNPIGS	0.0425189
QEVLNENLLRFFV	0.202653
APFPEVFGKEKVN	0.14178
FYPELFRQFYQLD	0.118795
ELAYFYPELFRQFY	0.0960818
DIPNP	0.0545822
IPNPI	0.0581985
SGAWYYVPLGTQY	0.108969
DAPSFSDIPNP	0.0506703
YFYPELFRQFYQ	0.092442
NQELAYFYPELFRQ	0.143475
PSFSDI	0.0390172
VLNENLLRFFVAPFP	0.196395
VAPFPEVFGKEK	0.155018
DIPNPI	0.0510498
SERYLGYL	0.139058
LDAYPSGAWYYVP	0.0965827
ELAYFYPEL	0.0807549
HQGLPQEVLNENLLR	0.269829
QEVLNENLLRF	0.247499
VLNENLLRF	0.341594
FYQLDAYPSGAWYYV	0.086022
VPSERYLGYL	0.147731
DAPSFSDIP	0.0465782
RPKHPIKHQGLP	0.322848
DVPSERYLGYL	0.118472
YPELFRQFYQL	0.12699
LRFFVAPFPE	0.134482
NENLLRFFVA	0.220233
RPKHPIKHQGL	0.335665
FYQLDAYP	0.0739534
RFFVAPFPEV	0.124016
RFFVAPFPEVFGKEK	0.225569
FRQFYQLDAYPSGAW	0.187923
PKHPIKHQGLP	0.203503
APFPEV	0.0820738
DAPSFSDIPN	0.0484405
YPELFRQ	0.148821
EVLNENLLRFFVAPF	0.168943
QFYQLDAYPSGAWYY	0.0875109
ELAYFY	0.0681401
APSFSDIPNPIGS	0.0486013
LFRQFYQ	0.148919
QGLPQEVLNENLL	0.212969
FVAPFPEV	0.0805207
PELFRQFYQL	0.146878
DAPSFSDIPNPI	0.0492694
LDAYPSGAWYYV	0.0934237
NQELAYFYPEL	0.0861846
HQGLP	0.137228
YVPLG	0.137741
QELAYFY	0.0743818
PSERYLGYLEQLLRL	0.299306
YLGYLEQLLRL	0.383602
YFYPELFRQFYQLD	0.106715
SEKTTMPLW	0.269832
YQLDAYPSGAWYY	0.080714
GVNQELAYFYPELFR	0.115097
NLLRFFVAP	0.279603
AYPSG	0.0583228
PKHPIKHQGL	0.020561
PSFSD	0.0393123
VAPFPEVFGKEKV	0.169721
RQFYQLDAYPSGAW	0.204078
EPMIG	0.0566307
VAPFPEVFGKEKVN	0.156862
GYLEQLLRL	0.44659
VNQELAYFYPELFR	0.124441
YQLDAYPSGAWYYVP	0.0951295
SDIPNPIGS	0.0447509
LRFFVAPFPEVFGKE	0.196277
LPQEVLNENLLR	0.355189
QFYQLD	0.0744651
VAPFPE	0.0823294
PFPEVFGKE	0.0755495
ELAYF	0.0787748
AYPSGAWYYVPLGTQ	0.128658
LNENLLRFFVAP	0.239221
QLLRL	0.80918
KHQGLPQEVLNENLL	0.243006
PFPEVFGKEK	0.116754
IGVNQELAYFYPELF	0.075144
NENLLRFFVAP	0.201082
APSFSDI	0.0452724
LLRFFVAPFPE	0.165961
GLPQEVLNENLL	0.210949
FRQFYQLD	0.117602
LAYFYPELFRQFYQ	0.144797
LGYLEQLLRL	0.496138
YPSGAWYYVPLGTQY	0.0997462
FYPELFRQFYQLDA	0.144927
SFSDI	0.0365011
YQLDAYPSGAWYYV	0.0909084
QELAYF	0.0862012
DAPSFS	0.0470808
ENLLRFFVA	0.23881
AWYYVPLGTQY	0.138502
SERYLGYLEQLLRL	0.333768
PSERYLG	0.127992
PFPEV	0.0653041
RQFYQLDAYPSGAWY	0.174417
VLNENLLRFFVA	0.277849
EKTTMPLW	0.415928
EVLNENLLRFFV	0.203158
GYLEQLLRLK	0.564775
DAPSFSDIPNPIGS	0.0479249
PSERYLGY	0.100235
WYYVPLGTQ	0.153505
PSFSDIPNPIGSE	0.0444089
PSGAWYYVPLGTQYT	0.128449
PFPEVFGKEKVNEL	0.130922
HQGLPQEVLNENLL	0.182161
NQELAYFYP	0.0763182
FYPELFRQFYQLDAY	0.130688
GYLEQLLRLKK	0.652149
LNENLLRFFVAPFPE	0.156988
QEVLNENLLRFFVA	0.217257
RYLGY	0.226846
QELAYFYPE	0.0698925
YLGYLEQLLRLK	0.481085
LRFFVAPFPEV	0.153373
FYQLDAYPSG	0.0643277
FYQLDA	0.0819132
FYQLDAY	0.0720961
YLGYLEQLLRLKK	0.568238
RQFYQ	0.150633
EVLNENLLRF	0.249689
PMIGV	0.0853871
PQEVLNENLLR	0.317108
YFYPELFRQFYQLDA	0.128991
QEVLNENLLRFFVAP	0.205276
ENLLRFFVAP	0.212756
NLLRFFVAPFPE	0.161664
GIHAQQKEPMIG	0.0943462
QKEDVPSERYLGYL	0.137036
NQELAYFY	0.0748261
YPSGA	0.0581749
APSFSD	0.0470849
AYPSGA	0.0734261
ELFRQFYQL	0.150068
PELFRQ	0.217561
SERYLGYLEQLLRLK	0.418097
FYQLDAYPSGA	0.0758518
NQELAYF	0.0858486
FSDIPNPIGSE	0.0438514
NENLLRFFVAPFPE	0.136338
QFYQLDAYP	0.08296
PFPEVFGKEKV	0.130534
RPKHP	0.514146
GYLEQLLRLKKYKVP	0.588664
PKHPIKHQGLPQEVL	0.220202
QLDAYPSG	0.0776544
DIPNPIGS	0.0469985
VNQELAYFYPELFRQ	0.131608
LLRFFVAPFPEV	0.186224
QYTDAPSF	0.0637983
DAPSFSDI	0.0444749
LDAYP	0.097596
DAYPSG	0.0528793
SGAWYYVPLGTQYT	0.126615
TDAPSF	0.0620496
PSFSDIPNPIGSEN	0.0458386
VLNENLLRFFVAP	0.252891
QLDAYPSGA	0.0915198
TTMPL	0.352077
PNSAEERLHSMK	0.151051
SFSDIPNPIGSE	0.0428567
ELAYFYPE	0.0646526
APFPEVFGKEKVNE	0.123932
LGYLEQLLRLK	0.592722
APSFSDIPNPIGSE	0.0483966
NSEKTTMPLW	0.235998
DVPSERYLG	0.112864
TDAPSFSDIPNPIG	0.0539894
GAWYYVPLGTQYT	0.153339
LFRQFYQLD	0.163537
AQQKEPMIG	0.136377
LGYLEQLLRLKK	0.668707
YLEQLLRL	0.517883
ENLLRFFVAPFPE	0.137402
PIGSENSEKTTMPLW	0.104772
RPKHPIK	0.443201
PNPIGS	0.0525441
PFPEVFGKEKVN	0.124656
YPELFRQFYQ	0.100656
GSENSEKTTMPLW	0.125289
KEPMIG	0.107019
EDVPSERYLGYL	0.103161
PSERYL	0.015002
IPNPIGS	0.0493453
QLDAYP	0.103733
YYVPLGT	0.116939
RPKHPI	0.298466
KHPIKHQGLP	0.209207
SDIPN	0.0450387
RQFYQLD	0.153176
DAYPSGA	0.0635526
GVNQELAYFYPEL	0.0907323
ELAYFYPELFRQFYQ	0.103616
ERYLGYL	0.199709
PSERYLGYLEQLLR	0.262799
PEVFG	0.059335
RPKHPIKH	0.336012
RLHSM	0.282712
PELFRQFYQ	0.114128
VAPFPEVFGKEKVNE	0.136764
RPKHPIKHQGLPQ	0.324168
NENLLRFFVAPFPEV	0.150523
VNQELAYFYPEL	0.0951615
LDAYPSG	0.0714078
KHQGLP	0.282556
HPIKHQGLP	0.132062
SERYLGY	0.102868
VPSERYLG	0.150541
NLLRFFVAPFPEV	0.180619
SERYLG	0.137372
RYLGYLEQLLRL	0.523679
PKHPI	0.119504
FRQFYQLDAYP	0.140612
PIKHQGLP	0.155686
LEQLLRLKKYKVPQL	0.684209
APSFSDIPNPIGSEN	0.0498211
PSERYLGYLEQLL	0.164808
GYLEQLLRLKKYK	0.610748
GYLEQLLRLKKYKV	0.617394
YPELFRQFYQLD	0.112006
FPEVFGKE	0.0735733
YLGYLEQLLRLKKY	0.470651
QFYQLDAYPSG	0.0707853
GYLEQLLR	0.387513
YLGYLEQLLRLKKYK	0.547742
VPNSAEERLHSMK	0.164806
YTDAPSF	0.0575656
GYLEQLLRLKKY	0.533874
LPQEVLNENLL	0.233586
PSERYLGYLE	0.109588
FSDIPNPIGSEN	0.0454651
QKEPMIG	0.113763
IQKEDVPSERYLGYL	0.117524
ERYLGYLEQLLRL	0.42155
SFSDIPNPIGSEN	0.0443164
HPIKHQGL	0.132029
ENLLRFFVAPFPEV	0.152526
VAPFPEV	0.101893
DAPSFSD	0.0457067
PELFRQFYQLD	0.123497
WYYVPLGTQY	0.120461
KHPIKHQGL	0.216556
VPSERYLGY	0.115777
PKHPIKHQGLPQ	0.210554
FRQFYQLDA	0.014981
DAPSFSDIPNPIGSE	0.0478153
LDAYPSGA	0.0849185
QGLPQ	0.020684
KEDVPSERYLGYL	0.133892
QFYQLDAYPSGA	0.0922883
HAQQKEPMIG	0.118378
EVLNENLLRFFVA	0.216996
PKHPIK	0.244037
LFRQFYQLDAYP	0.181047
QQKEPMIG	0.121222
QFYQLDAY	0.0789594
SDIPNPIGSE	0.0449292
PFPEVFGKEKVNELS	0.111543
SENSEKTTMPLW	0.133608
GVNQELAYFYP	0.0823618
YQLDAYP	0.0858475
GIHAQQKEPMIGV	0.104364
QKEDVPSERYLG	0.137263
EVLNENLLRFFVAP	0.203723
QFYQLDA	0.0902971
PKHPIKH	0.187823
FYQLDAYPS	0.0658324
PEVFGK	0.113502
GVNQELAYF	0.0921565
IGSENSEKTTMPLW	0.104241
TDAPSFSDIPNP	0.056435
GVNQELAYFY	0.0808017
NQELAYFYPE	0.0708794
DVPSERYLGY	0.0956979
YLGYLEQLLR	0.337023
FPEVFGKEK	0.116838
GYLEQLL	0.186695
FRQFYQLDAY	0.120372
VPQLEIVPNSAEERL	0.155191
ERYLGYLEQLLRLKK	0.586443
GIHAQQKEPMIGVN	0.104942
RPKHPIKHQGLPQEV	0.286437
PNSAEERLHSMKEGI	0.105827
YPELFRQFYQLDAYP	0.140932
SERYLGYLEQLLR	0.294653
TDAPSFSDIPNPI	0.05403
YLEQLLRLK	0.622932
KTTMPL	0.522205
LGYLEQLLRLKKYKV	0.636798
LGYLEQLLRLKKYK	0.631796
IHAQQKEPMIG	0.0971136
PNSAEERLHSM	0.104993
LFRQFYQLDA	0.202452
KHPIKHQGLPQEVLN	0.211868
RYLGYLEQLLRLKK	0.672968
AQQKEPMIGV	0.154336
PIKHQGL	0.159579
RLHSMK	0.451832
YTDAPSFSDIPNPIG	0.0530712
FRQFYQLDAYPSG	0.114262
LEQLLRL	0.689382
EGIHAQQKEPMIG	0.0867111
RYLGYLEQLLRLK	0.60499
LGYLEQLLR	0.453302
IVPNSAEERLHSMK	0.132659
LGYLEQLLRLKKY	0.560765
EQLLRLKKYKVPQL	0.669883
PNSAEERLHSMKE	0.131777
ERYLGYLEQLLRLK	0.509054
GIHAQQKEPMI	0.0967104
ELFRQFYQ	0.116296
PQLEIVPNSAEERL	0.141187
PQEVLNENLL	0.195871
VPSERYLGYLEQLLR	0.263836
KHPIKHQGLPQEVL	0.223927
YPELFRQFYQLDA	0.137882
SERYLGYLEQLL	0.177271
AQQKEPMIGVN	0.148856
SERYL	0.171476
YLGYLEQLL	0.187215
LFRQFYQLDAY	0.166112
VNQELAYFYP	0.0861767
YLGYLE	0.0915792
FRQFYQLDAYPSGA	0.156757
PMIGVN	0.0893545
SDIPNPIGSEN	0.046747
PELFRQFYQLDAYP	0.144971
VNQELAYF	0.0995823
QLLRLKKYKVPQL	0.744404
YQLDAYPSG	0.070261
RQFYQLDAYP	0.152599
KHQGLPQEVLNENL	0.212639
IGVNQELAYFYPEL	0.0816928
YLEQLLRLKK	0.699533
DVPSERYLGYLEQLL	0.146143
AWYYVPLGTQYT	0.162267
RPKHPIKHQG	0.289327
YVPLGT	0.171943
ENSEKTTMPLW	0.177206
VPNSAEERLHSM	0.117152
EIVPNSAEERLHSMK	0.119028
TDAPSFSDIPN	0.053907
FPEVFGKEKVNELSK	0.152223
PELFRQFYQLDA	0.149316
QYTDAPSFSDIPNP	0.0591042
TDAPSFSDIP	0.0521627
VPSERYLGYLEQLL	0.176531
VPSERYLGYLE	0.122927
PKHPIKHQGLPQEV	0.189112
DVPSERYLGYLE	0.10384
QGLPQEVLNENL	0.179786
RPKHPIKHQGLPQE	0.270112
QLLRLK	0.841632
VNQELAYFY	0.0852422
VPNSAEERLHSMKE	0.14336
ELFRQ	0.25832
EQLLRL	0.676131
IKHQGLP	0.161497
SDIPNPIGSENSEKT	0.0583528
EDVPSERYLG	0.0964283
IPNPIGSENSEKTTM	0.0719477
YQLDAYPSGA	0.0815011
TDAPSFSDIPNPIGS	0.0519719
YPELFRQFYQLDAY	0.116191
QYTDAPSFSDIPNPI	0.0566433
YLEQLLRLKKYKVP	0.624986
QFYQLDAYPS	0.0740532
FPEVFGKEKVNEL	0.132427
IQKEDVPSERYLG	0.113896
KEPMI	0.117015
PNSAEERLHSMKEG	0.123435
DIPNPIGSE	0.0469407
LFRQFYQLDAYPSG	0.14515
DVPSERYL	0.125235
LHSMK	0.212276
PSERYLGYLEQL	0.013647
QEVLNENLLR	0.361948
QKEPMIGVNQELAYF	0.100157
YLEQLLR	0.46923
RQFYQLDAYPSG	0.116257
SERYLGYLE	0.113374
PSERY	0.101252
IKHQGLPQEVLNENL	0.016692
SAEERLHSMK	0.172296
PSFSDIPNPIGSENS	0.044864
LLRLK	0.87458
YLEQLL	0.233237
DAYPS	0.0533779
QKEDVPSERYLGY	0.116291
KEDVPSERYLG	0.133342
FSDIPNPIGSENSEK	0.0524589
NPIGS	0.048262
HPIKH	0.10392
QLEIVPNSAEERL	0.144607
KEGIHAQQKEPMIG	0.118003
HAQQKEPMIGV	0.132854
EPMIGV	0.0704986
PELFRQFYQLDAY	0.123751
LFRQFYQLDAYPSGA	0.185258
IGVNQELAYF	0.0788093
FRQFYQLDAYPS	0.126611
IGVNQELAYFYP	0.0738036
ELFRQFYQLD	0.123171
PIKHQGLPQEVLN	0.171558
QQKEPMIGV	0.138063
RQFYQLDAYPSGA	0.158177
PNSAEERL	0.164741
QYTDAPSFSDIPN	0.056576
RYLGYLEQLLRLKKY	0.58224
HQGLPQ	0.143906
FPEVFGKEKV	0.132015
PKHPIKHQGLPQE	0.175933
QLDAYPS	0.0819772
PKHPIKHQG	0.168751
IVPNSAEERLHSMKE	0.119862
VPNSAEERLHSMKEG	0.134288
NPIGSENSEKTTMPL	0.0908911
KHQGL	0.32905
LNENLLR	0.523891
KEPMIGVNQELAYF	0.0955788
PFPEVFGKEKVNE	0.109999
IGVNQELAYFY	0.0722015
HQGLPQEVLNENL	0.153859
HAQQKEPMIGVN	0.129545
LDAYPS	0.0755226
EGIHAQQKEPMIGV	0.0947427
AMEDIKQM	0.101791
EGIHAQQKEPMIGVN	0.0956693
GIHAQQKEPM	0.115449
YTDAPSFSDIPNP	0.0549779
PIKHQGLPQEVL	0.179677
PIGSENSEKTTMPL	0.0898655
RQFYQLDAY	0.142347
SDIPNPIGSENSEK	0.0543807
IVPNSAEERLHSM	0.0994906
RQFYQLDA	0.184542
IHAQQKEPMIGV	0.107264
KEPMIGVNQELAYFY	0.0871334
AQQKEPMI	0.146517
YTDAPSFSDIPNPI	0.053052
KHPIKHQGLPQ	0.214702
HPIKHQGLPQEVLN	0.153184
QYTDAPSFSDIP	0.0557954
LEIVPNSAEERLHSM	0.106424
PMIGVNQELAYFYP	0.761353
VPSERYL	0.177703
GVNQELAYFYPE	0.0761488
FPEVFGKEKVN	0.125496
QQKEPMIGVN	0.134154
QKEDVPSERYLGYLE	0.012267
IHAQQKEPMIGVN	0.107301
IPNPIGSE	0.0488434
YLEQLLRLKKYK	0.650473
MIGVNQELAYFYPEL	0.0822577
SGAWYYVPLGTQYTD	0.111309
PLGTQYTDAPSF	0.100358
SAEERLHSMKEGIH	0.101587
ELFRQFYQLDAYP	0.137306
PMIGVNQELAYFY	0.0743692
QYTDAP	0.0888344
PNPIGSENSEKTTM	0.0775475
QKEPMI	0.123104
LGYLEQLL	0.263548
ERYLGY	0.14295
QKEPMIGV	0.131162
VPNSAEERL	0.186319
GLPQEVLNENL	0.176781
RYLGYLEQLLR	0.493102
YLEQLLRLKKYKV	0.65346
LFRQFYQLDAYPS	0.162208
LEQLLRLK	0.751184
HPIKHQGLPQEVL	0.158979
ERYLG	0.238639
EIVPNSAEERLHSM	0.0916464
SAEERLHSMKEGI	0.108005
GYLEQL	0.125796
SFSDIPNPIGSENS	0.0434572
HAQQKEPMI	0.125496
PQLEIVPNSAEERLH	0.127917
PMIGVNQELAYF	0.0806127
YLEQLLRLKKY	0.582382
QLDAY	0.10683
HIQKEDVPSERYLG	0.106731
TDAPSFS	0.0554945
QYTDAPSFS	0.0583005
EPMIGVNQELAYFY	0.0705993
QKEDVPSERYL	0.150709
LEQLLRLKKYKVP	0.707445
DIPNPIGSEN	0.0490838
RYLGYLEQLL	0.339142
DVPSERYLGYLEQL	0.125372
EDVPSERYLGY	0.0853644
PNPIGSE	0.0510249
GAWYYVPLGTQYTD	0.130355
YLEQLLRLKKYKVPQ	0.599117
VPLGT	0.336231
IQKEDVPSERYLGY	0.101342
PELFRQFYQLDAYPS	0.128223
RPKHPIKHQ	0.323687
QAMEDIKQM	0.107331
YLGYLEQL	0.132537
YTDAPSFSDIP	0.0511619
YTDAPSFSDIPN	0.0526897
AQQKEPMIGVNQEL	0.154639
SEKTTMPL	0.216707
KHIQKEDVPSERYLG	0.139199
MIGVNQELAYFYP	0.0749058
GIHAQQKEPMIGVNQ	0.110872
AQQKEPM	0.229493
ELFRQFYQLDA	0.147971
VPSERYLGYLEQL	0.001493
PNPIGSENSEKTTMP	0.0793554
VNQELAYFYPE	0.0787661
KEGIHAQQKEPMIGV	0.127706
EPMIGVNQELAYFYP	0.0721672
RYLGYLE	0.207964
KEPMIGV	0.125717
EPMIGVNQELAYF	0.0752085
SERYLGYLEQL	0.143328
NSAEERLHSMK	0.158148
MIGVNQELAYFY	0.0733378
LEQLLRLKK	0.79154
EGIHAQQKEPMI	0.0886504
WYYVPLGTQYT	0.143285
PNSAEERLH	0.136986
PLGTQY	0.135598
RQFYQLDAYPS	0.130141
DIKQM	0.107251
NENLLR	0.477469
KVPQLEIVPNSAEER	0.017457
GSENSEKTTMPL	0.010435
ERYLGYLEQLLR	0.384408
KEDVPSERYLGY	0.112319
PIKHQGLPQ	0.161983
IHAQQKEPMI	0.101609
FSDIPNPIGSENS	0.0443339
ELFRQFYQLDAYPSG	0.113627
VLNENLLR	0.513651
HAQQKEPM	0.178952
EQLLRLK	0.746548
YQLDAY	0.0857255
MIGVN	0.0868163
GTQYTDAPSF	0.0750458
IKHQGL	0.171551
FPEVFGKEKVNELS	0.111556
EPMIGVN	0.0745542
QLEIVPNSAEERLH	0.129744
EDVPSERYLGYLE	0.0936968
ELFRQFYQLDAY	0.122408
NSAEERLHSMKEGIH	0.10037
PLGTQ	0.249883
KHQGLPQEVLN	0.246158
YQLDAYPS	0.0728755
QGLPQEVL	0.234148
AWYYVPLGTQYTDAP	0.161197
HPIKHQGLPQ	0.140072
EQLLRLKKYKVPQLE	0.589176
LGYLE	0.125584
LNENLL	0.293463
MKEGIHAQQKEPMIG	0.118321
QKEPM	0.021754
QQKEPMI	0.129781
LEIVPNSAEERL	0.142189
SAEERLHSMKEGIHA	0.111131
KHPIKH	0.205323
KHPIK	0.279078
LGTQYTDAPSF	0.0956278
QLLRLKKYKVPQLE	0.669863
KHPIKHQGLPQEV	0.190912
PKHPIKHQ	0.187689
HQGLPQEVL	0.176577
QLLRLKK	0.860265
MIGVNQELAYF	0.079711
TDAPSFSDI	0.0498271
KHQGLPQ	0.271054
KHQGLPQEVL	0.274258
YTDAPSFS	0.053088
IPNPIGSEN	0.0515129
IKHQGLPQEVLN	0.175513
IVPNSAEERL	0.137627
ERYLGYLEQLL	0.232871
QKEPMIGVN	0.127838
NSAEERLHSMKEGI	0.106443
AQQKEPMIGVNQELA	0.167924
IGVNQELAYFYPE	0.0700704
EQLLRLKKYKVP	0.69486
AQQKEPMIGVNQ	0.015534
LLRLKKYKVPQL	0.740833
PIGSENSEKTTM	0.0747193
SAEERLHSMKE	0.143649
IGSENSEKTTMPL	0.0891689
GAWYYVPLGTQYTDA	0.150094
DIPNPIGSENSEKT	0.0619635
DQAMEDIKQM	0.0902081
KEDVPSERYLGYLE	0.119153
PQLEIVPN	0.110874
HAQQKEPMIGVNQEL	0.013916
LEQLLRLKKYK	0.740521
DVPSERY	0.0935355
HPIKHQG	0.0992735
SAEERLHSM	0.110912
SFSDIPNPIGSENSE	0.0437079
LEQLLRLKKY	0.688395
PMIGVNQELAYFYPE	0.0724452
GLPQEVL	0.226544
KVPQL	0.564025
QYTDAPSFSDI	0.0530512
PIKHQGLPQEVLNEN	0.142308
HIQKEDVPSERYLGY	0.0965927
NPIGSENSEKTTM	0.0762263
FGKEK	0.227052
DIPNPIGSENSEKTT	0.0667711
YKVPQL	0.32309
QLLRLKKYKVP	0.770753
KVPQLEIVPN	0.197074
PQLEIVP	0.111171
IKHQGLPQEVL	0.185457
AEERLHSMK	0.238844
EDVPSERYL	0.104195
EIVPNSAEERL	0.117966
ELFRQFYQLDAYPS	0.119937
LEQLLR	0.673121
GLPQE	0.127041
QLLRLKKYKVPQLEI	0.566728
IQKEDVPSERYL	0.122107
LEQLLRLKKYKV	0.735785
KEGIHAQQKEPMI	0.122083
YTDAP	0.0804405
TQYTDAPSF	0.0766277
LEQLLRLKKYKVPQ	0.678454
SAEERLHSMKEG	0.130993
QQKEPMIGVNQEL	0.141576
QQKEPM	0.213264
IHAQQKEPM	0.12354
VPQLEIVPN	0.131126
DIPNPIGSENSEK	0.0574376
NPIGSENSEKTTMP	0.07784
PIKHQG	0.115358
PNPIGSEN	0.0542548
RLHSMKEG	0.259635
NSEKTTMPL	0.188078
SDIPNPIGSENS	0.0452274
EKTTMPL	0.357506
RLHSMKEGI	0.016592
VPNSAEERLH	0.153516
EVFGK	0.118303
PIGSENSEKTTMP	0.0793554
FGKEKVNELSKDIG	0.12397
RLHSMKE	0.319627
KTTMP	0.450307
LEQLL	0.432256
KEPMIGVN	0.122742
PEVFGKEKVNELSK	0.190675
EGIHAQQKEPM	0.101114
RYLGYLEQL	0.269195
VPLGTQYTDAPSF	0.115176
NENLL	0.214208
MIGVNQELAYFYPE	0.0712357
FSDIPNPIGSENSE	0.0445394
PIKHQGLPQEVLNE	0.146522
FGKEKVNELSKDIGS	0.106975
LLRLKK	0.883396
QQKEPMIGVNQELAY	0.123955
EDVPSERYLGYLEQL	0.112263
KEDVPSERYL	0.014825
AWYYVPLGTQYTD	0.135271
NSAEERLHSMKE	0.135564
LSKDIG	0.0903755
QQKEPMIGVNQELA	0.153918
TDAPSFSD	0.0524141
HQGLPQEVLN	0.016248
HAQQKEPMIGVNQ	0.136806
LGYLEQL	0.185198
EVLNENLLR	0.371752
SENSEKTTMPL	0.111038
SAEERL	0.210548
QLLRLKKY	0.777412
KHPIKHQGLPQE	0.177286
QGLPQEVLN	0.204132
KHPIKHQG	0.175746
EQLLRLKK	0.78971
PEVFGKE	0.0922089
VPQLEIVPNSAEER	0.013307
SSSEEIVPN	0.0473265
QLEIVPNSAEERLHS	0.112569
YTDAPSFSDI	0.0490168
SKDIG	0.0640145
QEVLNENLL	0.215012
EQLLRLKKYKVPQ	0.662814
ERLHSMK	0.317089
AEERLHSMKEGIH	0.117921
IKHQGLPQ	0.166433
IHAQQKEPMIGVNQ	0.113256
YQLDA	0.107261
AEERLHSMKEGI	0.128975
VPQLEIVP	0.134223
RLHSMKEGIH	0.141366
LRLKKYKVPQL	0.729822
HIQKEDVPSERYL	0.113063
KYKVPQLEIVPN	0.020578
NSAEERLHSM	0.106862
VFGKEKVNELSKDIG	0.135651
HPIKHQGLPQEVLNE	0.133978
KYKVPQL	0.475684
KKYKVPQLEIVPN	0.289269
EDQAM	0.0741343
GTQYTDAPSFSDIPN	0.0635867
NSAEERLHSMKEG	0.125426
EDQAMEDIKQM	0.0833139
AMEDIKQME	0.0908096
WYYVPLGTQYTDAP	0.144181
QKHIQKEDVPSERYL	0.153648
VFGKE	0.119492
YKVPQLEIVPN	0.142566
PSERYLGYLEQ	0.112631
AMEDIK	0.0991262
ERLHSM	0.175214
TQYTDAPSFSDIPNP	0.0670681
EQLLR	0.64662
GLPQEVLN	0.197909
FPEVFGKEKVNE	0.010978
KHIQKEDVPSERYL	0.149551
PIGSE	0.0441648
HPIKHQ	0.110633
SMKEGIHAQQKEPMI	0.102859
YYVPLGTQ	0.120774
LEIVPNSAEERLH	0.126448
GTQYTDAPSFSDIP	0.0656756
QYTDAPSFSD	0.0555443
PEVFGKEKVNEL	0.017203
VPSERY	0.125623
KVPQLEIVP	0.214707
HSMKEGI	0.0690131
PLGTQYTDAPSFS	0.0874106
IVPNSAEERLH	0.120165
AMEDI	0.0578169
GSESTEDQAM	0.0591105
SMKEGI	0.0729811
DQAME	0.0744226
EQLLRLKKYKV	0.727122
ERYLGYLE	0.147486
QLLRLKKYKVPQ	0.739007
GIHAQ	0.0713186
SDIPNPIGSENSE	0.0453677
SAEERLH	0.159249
QGLPQE	0.135971
GSENSEKTTM	0.0836845
LLRLKKY	0.80359
ERLHSMKEGI	0.135513
KEGIHAQQKEPM	0.014904
PEVFGKEK	0.168248
EQLLRLKKYK	0.731376
KVPQLEIVPNS	0.142517
GKEKVNELSKDIG	0.152757
LHSMKEG	0.120267
SMKEGIH	0.0687441
PQLEIVPNSAEER	0.119854
LRLKK	0.892003
LPQEVLNENL	0.193949
PMIGVNQ	0.0960329
LGTQYTDAPSFSDIP	0.0791021
SSEEIVPN	0.0499881
LHSMKEGIH	0.083183
LPQEVL	0.280422
QLLRLKKYK	0.810659
AWYYVPLGTQYTDA	0.155314
SSSEEIVP	0.0453896
SEKTTMP	0.158138
QQKEPMIGVNQ	0.140288
LGTQY	0.145778
IPNPIGSENSEKT	0.0657254
QAMEDIKQME	0.0957052
MKEGIHAQQKEPMI	0.121597
LHSMKEGI	0.0893494
YLEQL	0.1527
IPNPIGSENSEKTT	0.0712743
PQEVLNENL	0.156405
LKKYKVPQLEIVPN	0.325334
AEERLHSM	0.146117
QLLRLKKYKV	0.799725
PIKHQ	0.131863
HSMKEGIH	0.0667287
EIVPNSAEERLH	0.106469
YVPLGTQYTDAPSF	0.103355
HSMKEG	0.0854811
PNSAEERLHS	0.108708
MEDIKQM	0.0895783
YTDAPSFSD	0.0509572
GKEKVNELSKDIGS	0.124688
QAMEDIK	0.104468
PIKHQGLPQEV	0.145951
ERLHSMKEGIH	0.120657
VLNENLL	0.315894
QKEPMIGVNQEL	0.135518
ISSSEEIVPN	0.0462772
IPNPIGSENSEK	0.0605093
PLGTQYT	0.171016
PIKHQGLPQE	0.013122
RLKKYKVPQL	0.721368
SMKEG	0.0968419
KVPQLEIVPNSA	0.157365
IGSENSEKTTM	0.0736584
KKYKVPQL	0.578625
EQLLRLKKY	0.675561
NSAEERL	0.180398
ENLLR	0.595458
KKYKVPQLEIVPNS	0.022171
RLKKY	0.793838
AEERLHSMKEGIHA	0.12907
HQGLPQE	0.108941
ENSEKTTMPL	0.143305
YYVPLGTQYTDAPSF	0.0936191
PLGTQYTDAP	0.145935
VPLGTQY	0.167687
AEERLHSMKE	0.188058
LKKYKVPQL	0.608567
DIPNPIGSENS	0.0468265
IKHQGLPQEVLNEN	0.143505
GSENSEKTTMP	0.0848377
YVPLGTQY	0.119907
NPIGSE	0.0476974
PQLEI	0.0812304
YYVPLGTQY	0.0969552
KYKVPQLEIVPNS	0.159111
HPIKHQGLPQEV	0.130541
KHQGLPQEVLNEN	0.182865
TQYTDAPSFSDIPN	0.0636531
PEVFGKEKVNELSKD	0.149852
LLRLKKYKVP	0.780351
AEERLHSMKEG	0.016658
RLHSMKEGIHA	0.156998
DVPSERYLGYLEQ	0.106709
EERLHSMKEGI	0.116719
LRLKKY	0.801785
ERYLGYLEQL	0.184774
GTQYTDAPSFS	0.0678151
LHSMKE	0.141857
PQEVL	0.190905
QKEDVPSERY	0.122894
QKEPMIGVNQELA	0.147293
SMKEGIHAQQKEPM	0.11853
SISSSEEIVPN	0.0447727
SEEIVPNSVEQKHI	0.0699587
RLKKYKVPQLEIVPN	0.449514
YVPLGTQ	0.168489
PLGTQYTDAPSFSDI	0.0735972
DQAMEDIK	0.0858489
SSEEIVPNSVEQKHI	0.0650682
LSKDIGS	0.0733365
WYYVPLGTQYTD	0.118987
PQLEIVPNS	0.0848221
QKEPMIGVNQELAY	0.117852
SESTEDQAM	0.0601538
QAMEDI	0.0648728
KEPMIGVNQEL	0.130715
EERLHSMKEGIH	0.107165
TQYTDAPSFSDIP	0.0654007
VPNSAEERLHS	0.122306
YLGYLEQ	0.0958718
KYKVPQLEIVP	0.224944
KVPQLEIVPNSAE	0.134265
NSAEERLH	0.144244
KKYKVPQLEIVP	0.321353
YKVPQLEIVP	0.149136
LLRLKKYKVPQLE	0.665981
KKYKVPQLEIVPNSA	0.234753
DQAMEDI	0.0587157
VPSERYLGYLEQ	0.124955
HPIKHQGLPQE	0.118702
SSEEIVP	0.0477249
KYKVPQLEIVPNSA	0.173444
LGTQYTDAPSFS	0.0835894
IGSENSEKTTMP	0.0749058
LKKYKVPQLEIVPNS	0.253815
LLRLKKYKVPQLEIV	0.573021
PEVFGKEKV	0.188977
SSSEEIVPNSVEQKH	0.0639927
EDVPSERY	0.0814738
MKEGIHAQQKEPM	0.146405
LHSMKEGIHA	0.0944726
HSMKE	0.0964712
ERLHSMKEG	0.192068
GTQYTDAP	0.106413
STEDQAM	0.0722798
WYYVPLGTQYTDAPS	0.123455
PNPIGSENSEKT	0.0704652
PQLEIVPNSA	0.0974123
SENSEKTTM	0.0887472
YKVPQLEIVPNS	0.114956
PIGSEN	0.0476384
LLRLKKYK	0.827559
EDIKQM	0.0900041
NSEKTTMP	0.141209
KHPIKHQ	0.201658
DQAMEDIKQME	0.0834744
AMEDIKQ	0.104122
VPQLEIVPNS	0.0991699
LRLKKYK	0.824783
SEEIVPN	0.0544462
SEEIVPNSVEQKH	0.0745478
QLEIVPN	0.111583
ERLHSMKEGIHA	0.133518
KEPMIGVNQELAY	0.112707
KEPMIGVNQELA	0.142169
ISSSEEIVP	0.0445192
QLEIVPNSAEER	0.12129
YKVPQLEIVPNSA	0.127955
KVPQLEIVPNSAEE	0.118721
IPNPIGSENS	0.0480695
QLEIVP	0.11261
PNPIGSENSEKTT	0.0773139
LEIVPNSAEERLHS	0.108945
PNPIGSENSEK	0.0640659
LRLKKYKVPQLEIVP	0.524887
LKKYKVPQLEIVP	0.360732
MKEGI	0.11056
PMIGVNQEL	0.104934
KYKVP	0.465334
VPLGTQYTDAPSFS	0.0997143
GLPQEV	0.160294
GTQYTDAPSFSDI	0.0600007
QAMEDIKQMEA	0.106495
IKHQGLPQEVLNE	0.014818
QAMED	0.0745728
SSEEIVPNSVEQKH	0.0683703
PEVFGKEKVN	0.172031
QGLPQEVLNEN	0.148813
LRLKKYKVP	0.768573
HSMKEGIHAQQKEPM	0.113078
SISSSEEIVP	0.0432229
SMKEGIHA	0.0800487
PEVFGKEKVNELS	0.134684
LLRLKKYKVPQLEI	0.056707
AMEDIKQMEA	0.101485
KYKVPQLEIVPNSAE	0.149727
HSMKEGIHA	0.0765915
KHQGLPQEVLNE	0.196482
VPLGTQ	0.296781
EERLHSMK	0.225393
HQGLPQEV	0.128879
WYYVPLGTQYTDA	0.138308
SEEIVPNSVEQKHIQ	0.0735411
VPQLEIVPNSA	0.112701
NSEKTTM	0.148565
LGTQYTDAPSFSDI	0.0703905
AQQKEPMIGVNQE	0.130931
VFGKEK	0.259487
IVPNSAEERLHS	0.545871
GKEKVNELSKDIGSE	0.112942
SKDIGSESTEDQAM	0.0622097
LPQEVLN	0.229245
GIHAQQK	0.146004
RLKKYK	0.81835
PLGTQYTDAPSFSD	0.080542
DIKQME	0.0901557
SEKTTM	0.173447
QYTDAPS	0.0725206
KHQGLPQE	0.198032
EERLHSMKEGIHA	0.117837
GIHAQQKEP	0.117922
LGTQYTDAP	0.144483
DIPNPIGSENSE	0.0468261
KEDVPSERY	0.118666
GIHAQQ	0.080008
PMIGVNQELAY	0.0937899
MKEGIH	0.0881292
SKDIGS	0.0552912
QGLPQEV	0.165903
KHQGLPQEV	0.221298
QAMEDIKQ	0.109603
QKEDVPSER	0.158039
EERLHSMKEG	0.151815
FGKEKVNELSKDI	0.133061
HQGLPQEVLNEN	0.127696
EVLNENLL	0.222379
RLKKYKVPQLEIVP	0.495419
DQAMED	0.0638952
EIVPNSAEERLHS	0.0927233
PQEVLN	0.165952
PNSAEER	0.165952
PNPIGSENS	0.0496247
IGSESTEDQAM	0.0560066
SERYLGYLEQ	0.115864
QKEPMIGVNQ	0.013276
RLKKYKVP	0.756503
EPMIGVNQEL	0.0906357
IQKEDVPSERY	0.102252
QYTDA	0.0872646
GYLEQ	0.082464
NPIGSEN	0.0511143
YKVPQLEIVPNSAE	0.113363
PMIGVNQELA	0.117972
EDQAMEDIKQME	0.0786754
TQYTDAPSFS	0.0685667
LSKDI	0.105022
FGKEKVNELSK	0.22683
LLRLKKYKVPQ	0.743713
DQAMEDIKQMEA	0.0921703
EPMIGVNQ	0.0808923
FGKEKV	0.257965
DVPSER	0.119626
VPQLE	0.194718
FGKEKVNEL	0.208846
GSESTEDQAME	0.0574079
IKHQG	0.119325
VPQLEI	0.113063
ERLHSMKE	0.227837
QGLPQEVLNE	0.157074
NQELAY	0.111363
SENSEKTTMP	0.0888601
PLGTQYTDAPS	0.11654
SSSEEIVPNSV	0.0500738
LLRLKKYKV	0.812913
EDQAMEDIK	0.0789041
PNSVEQKHIQK	0.141383
EEIVPNSVEQKHIQK	0.104586
GVNQELAY	0.118535
VPLGTQYT	0.201744
RYLGYLEQ	0.195851
PNSVEQKHI	0.0889528
HAQQKEPMIGVNQE	0.118588
YVPLGTQYTDAPSFS	0.0913697
EDVPSERYLGYLEQ	0.0967985
EPMIGVNQELAY	0.0848328
MIGVNQ	0.094432
EGIHA	0.0577188
DQAMEDIKQ	0.09081
SSEEIVPNSV	0.0527014
AEERL	0.389246
KHIQKEDVPSERY	0.128512
EPMIGVNQELA	0.101015
KDIGSESTEDQAM	0.0665044
QKHIQKEDVPSERY	0.133056
IKHQGLPQEV	0.148254
LKKYKVP	0.626304
EVFGKEKVNELSKDI	0.129114
GTQYT	0.119416
VPQLEIVPNSAE	0.0990759
LSKDIGSESTEDQAM	0.0707832
IKHQGLPQE	0.132433
PQLEIVPNSAE	0.0871611
SSSEEIVPNSVEQK	0.0648699
IHAQQKEPMIGVNQE	0.102426
HIQKEDVPSERY	0.096119
VPNSVEQKHIQKE	0.135526
KKYKVP	0.588333
KEDVPSERYLGYLEQ	0.121506
VPLGTQYTDAP	0.169021
QELAY	0.118415
GTQYTDAPSFSD	0.0640031
EKTTMP	0.282599
HQGLPQEVLNE	0.132674
YKVPQ	0.230074
VPNSVEQKHIQK	0.156425
ISSSEEIVPNSV	0.0486417
LGYLEQ	0.12587
AESISSSEEIVPN	0.0489785
ESISSSEEIVPN	0.0449467
LRLKKYKVPQLE	0.648693
MKEGIHA	0.103131
PQLEIV	0.112415
VFGKEKVNELSKDI	0.145335
VPNSA	0.105015
YTDAPS	0.0652623
VPNSVEQKHI	0.101212
GLPQEVLNEN	0.144229
LNENL	0.206955
YKVPQLEIVPNSAEE	0.103229
LGTQYTDAPSFSD	0.076946
YVPLGTQYT	0.145341
EIVPNSVEQKHIQKE	0.105064
YKVPQLE	0.212183
VPQLEIVPNSAEE	0.0900115
PLGTQYTD	0.120366
DIGSESTEDQAM	0.0539382
VFGKEKVNELSK	0.246691
EERLHSM	0.128213
GLPQEVLNE	0.150613
EDQAME	0.0674347
IVPNS	0.0606544
KDIGS	0.064062
ELSKDIG	0.0793842
LRLKKYKVPQLEIV	0.5506
SEEIVP	0.0516647
PNSVEQKH	0.111678
SEEIVPNSV	0.0566568
PNSVEQKHIQKE	0.123525
VPNSAEER	0.144091
KEPMIGVNQ	0.126788
AEERLH	0.2541
SEEIVPNSVEQK	0.077545
SKDIGSESTEDQAME	0.0609392
LEIVP	0.106452
LEIVPN	0.106112
SSSEEIVPNS	0.0455228
TQYTDAP	0.113573
SSEEIVPNSVEQK	0.06999
TQYTDAPSFSDI	0.0605286
KVPQLE	0.377616
EDQAMEDIKQMEA	0.0860408
SISSSEEIVPNSV	0.0470878
EVFGKEKVNELSK	0.201685
SSEEIVPNS	0.0473239
TDAPS	0.0759156
IQKEDVPSER	0.120155
EIVPNSVEQKHIQK	0.113845
YYVPLGTQYT	0.115424
IPNPIGSENSE	0.0478995
PNSAE	0.0656305
HAQQKEP	0.191673
ENSEKTTMP	0.111398
FGKEKVN	0.219005
LRLKKYKVPQLEI	0.54262
VPLGTQYTDAPSFSD	0.0907195
EEIVPNSVEQKHI	0.0769442
EDQAMEDI	0.0568944
ISSSEEIVPNS	0.0447884
IVPNSA	0.0763594
EIVPN	0.0718484
ISSSEEIVPNSVEQK	0.0618485
VPQLEIV	0.139479
KVPQLEIV	0.235473
QQKEPMIGVNQE	0.118925
LRLKKYKV	0.808451
KKYKVPQLEIV	0.347407
KVPQLEI	0.206918
PQLEIVPNSAEE	0.0804506
VFGKEKVNEL	0.232339
EERLHSMKE	0.173156
LKKYKVPQLEIV	0.388461
LRLKKYKVPQ	0.726862
KYKVPQ	0.414202
STEDQAMEDIKQM	0.0806524
LGTQYT	0.187262
QKHIQKEDVPSER	0.159502
IGVNQELAY	0.0934465
MEDIK	0.0841632
PLGTQYTDA	0.142216
KYKVPQLE	0.345171
IVPNSVEQKHI	0.08749
LKKYK	0.693265
MIGVNQEL	0.105367
IVPNSVEQKHIQK	0.12669
VPSER	0.205883
SISSSEEIVPNS	0.0436793
YVPLGTQYTDAP	0.139998
MIGVNQELAY	0.0936331
YKVPQLEI	0.136424
IVPNSVEQKHIQKE	0.11442
LEIVPNSAEER	0.117604
QLEIVPNS	0.0835271
EIVPNSVEQKHI	0.0813648
ENSEKTTM	0.11361
QLEIVPNSA	0.0969121
LKKYKVPQLE	0.499656
NPIGSENSEKTT	0.0758389
AEERLHSMKEGIHAQ	0.132705
SESTEDQAME	0.0582159
ESISSSEEIVP	0.0435236
YYVPLGTQYTDAP	0.119608
PIGSENSEKTT	0.074097
EEIVPNSVEQKH	0.0837029
ELSKDIGS	0.0678621
NPIGSENSEKT	0.0687652
EDQAMEDIKQ	0.0833443
AQQKEP	0.253803
GKEKVNELSKDI	0.166544
AESISSSEEIVP	0.0476241
KHIQKEDVPSER	0.015509
PNPIGSENSE	0.0490775
PIGSENS	0.0444931
FGKEKVNELSKD	0.166302
NELSKDIG	0.0801851
KEDVPSER	0.155149
YKVPQLEIV	0.155851
IKQME	0.131404
IVPNSAEER	0.109238
PIGSENSEKT	0.0668098
MEDIKQME	0.0808375
LKKYKVPQLEI	0.371254
GVNQEL	0.158149
SESTEDQAMEDIKQM	0.0707622
KYKVPQLEIV	0.241111
DIGSE	0.0401078
SAEERLHS	0.116086
KDIGSESTEDQAME	0.0646048
RLHSMKEGIHAQ	0.160304
DIKQMEA	0.103903
EEIVPNSVEQKHIQ	0.0808885
IGSESTEDQAME	0.0550499
HAQQK	0.305083
ERLHSMKEGIHAQQK	0.193975
HIQKEDVPSER	0.10968
RLKKYKV	0.802206
KKYKVPQLEI	0.327604
KKYKVPQLE	0.462333
EVFGKE	0.0925687
VPNSVEQKHIQ	0.106546
RLHSMKEGIHAQQK	0.229999
SSSEEIV	0.0433754
VPNSVEQKH	0.129651
IHAQQKEP	0.127966
RLKKYKVPQLEIV	0.524613
VNQELAY	0.133416
RLKKYKVPQ	0.710416
LHSMKEGIHAQ	0.0995651
PEVFGKEKVNE	0.014133
AESISSSEEIVPNSV	0.0508508
SISSS	0.0355926
PMIGVNQE	0.0812304
FGKEKVNELS	0.148807
ESTEDQAM	0.0666872
ESISSSEEIVPNSV	0.0470142
SEEIVPNS	0.0500165
TEDQAMEDIKQM	0.0908287
RLKKYKVPQLE	0.630949
LSKDIGSE	0.0678891
NPIGSENSEK	0.0621783
TQYTDAPSFSD	0.0644057
VPLGTQYTDAPS	0.135784
EGIHAQQKEP	0.102144
LGTQYTDAPS	0.113749
IHAQQ	0.0876206
MIGVNQELA	0.119385
KQMEA	0.272408
KKYKVPQ	0.542429
PNSVEQKHIQ	0.0944636
PIGSENSEK	0.0600552
KEGIH	0.0878454
PNSVEQKHIQKEDVP	0.112557
EQKHIQKEDVPSERY	0.120499
EIVPNSAEER	0.0959311
KEKVNELSKDIG	0.164407
IHAQQK	0.016999
KYKVPQLEI	0.022023
EVFGKEKVNEL	0.182653
KEGIHA	0.105099
EVFGKEKVNELSKD	0.154967
EDIKQME	0.0803471
VFGKEKV	0.293277
EAESISSSEEIVPN	0.048824
GIHAQQKE	0.118579
SISSSEEIV	0.0416261
RLKKYKVPQLEI	0.514997
VFGKEKVNELSKD	0.181909
LPQEV	0.18922
IGVNQEL	0.106121
EDVPSER	0.0962142
VNELSKDIG	0.0921422
ERLHSMKEGIHAQ	0.137318
NQELA	0.170608
SMKEGIHAQ	0.0858732
SSSEEI	0.0383257
DIGSESTEDQAME	0.0533179
QKHIQK	0.288064
SSSEEIVPNSVE	0.0495747
SKDIGSE	0.0537491
MEDIKQMEA	0.0909673
KVNELSKDIG	0.135159
HSMKEGIHAQ	0.0820388
KEKVNELSKDIGS	0.132405
GKEKVNELSK	0.3297
QLEIVPNSAE	0.0862341
LHSMKEGIHAQQK	0.149902
ERYLGYLEQ	0.146993
GTQYTDAPS	0.0863691
NSAEERLHS	0.111007
EIVPNSVEQKH	0.0906103
VPNSVEQKHIQKEDV	0.123111
LKKYKVPQ	0.581966
GVNQELA	0.176516
AESISSSEEIVPNS	0.0475282
EIVPNSVEQKHIQ	0.0856753
IGSEN	0.0442347
EGIHAQ	0.0652387
NPIGSENS	0.0471373
EDQAMED	0.06049
SSEEIVPNSVE	0.0518085
SISSSEEI	0.0379569
EVFGKEK	0.182653
YYVPLGTQYTDAPS	0.102963
ESISSSEEIVPNS	0.043915
EGIHAQQK	0.117639
VPLGTQYTD	0.14274
YVPLGTQYTDAPS	0.116719
LHSMKEGIHAQQKEP	0.132525
IVPNSVEQKH	0.100848
EERLHSMKEGIHAQ	0.012174
ISSSEEIV	0.0427378
TEDQAM	0.0896198
SMKEGIHAQQKEP	0.120702
RLHSMKEGIHAQQKE	0.196674
NELSKDIGS	0.0692006
VPNSV	0.117017
KEGIHAQQKEP	0.155618
IVPNSVEQKHIQ	0.0922417
QAMEDIKQMEAE	0.0970563
GTQYTD	0.0838158
QEVLNENL	0.167367
ISSSEEIVPNSVE	0.048444
SMKEGIHAQQK	0.137889
VNELSKDIGS	0.078361
IGVNQELA	0.121253
MEAESISSSEEIVPN	0.0502299
VFGKEKVN	0.248915
QLEIVPNSAEE	0.0793148
STEDQAME	0.0668355
QAMEDIKQMEAESI	0.0788681
SISSSEEIVPNSVE	0.0470364
KVNELSKDIGS	0.108642
IVPNSV	0.078115
MKEGIHAQ	0.109522
IGVNQ	0.0928399
VFGKEKVNELS	0.167945
MKEGIHAQQKEP	0.151456
HSMKEGIHAQQK	0.127073
PNSAEE	0.0604902
QKHIQ	0.149774
QKEPMIGVNQE	0.112603
ERLHS	0.204162
GSESTEDQAMEDIK	0.0651536
IKQMEA	0.014919
KVNELSKDIGSEST	0.0922187
QMEAESISSSEEIVP	0.0517297
MEDIKQ	0.0903632
KHIQK	0.307031
GTQYTDA	0.102996
LEIVPNS	0.0774396
LEIVPNSA	0.0913066
DVPSE	0.0536068
DQAMEDIKQMEAESI	0.0736007
ISSSEEI	0.0385109
VPNSVEQKHIQKED	0.112643
VLNENL	0.244848
PQEVLNEN	0.120328
QKEDVP	0.139782
LPQEVLNEN	0.155721
DQAMEDIKQMEAE	0.0862549
ESTEDQAMEDIKQM	0.0765797
KEKVNELSKDIGSES	0.102865
EQKHIQKEDVPSER	0.140208
AMEDIKQMEAE	0.0925161
VPLGTQYTDA	0.166314
HSMKEGIHAQQKEP	0.114693
PQEVLNE	0.012282
EAESISSSEEIVP	0.0475646
AMEDIKQMEAESI	0.0751561
EEIVPN	0.0642971
HIQKEDVP	0.0908346
RLHSMKEGIHAQQ	0.164119
EPMIGVNQE	0.07275
PNSVEQK	0.133716
LGTQYTD	0.012244
YVPLGTQYTD	0.114275
LPQEVLNE	0.166111
QQKEP	0.240695
EDIKQMEA	0.0913183
EERLH	0.241076
STEDQAMEDIKQME	0.0767962
MKEGIHAQQK	0.185528
QKHIQKEDVP	0.146972
EVFGKEKVNELS	0.013944
SEEIVPNSVE	0.0550566
KEKVNELSKDIGSE	0.118576
YYVPLGTQYTD	0.0972442
VPNSAE	0.0831396
KEPMIGVNQE	0.107114
IQKEDVP	0.101165
EEIVPNSVEQK	0.0896108
QKHIQKEDVPS	0.116363
PNSVEQKHIQKEDV	0.112209
GKEKVNEL	0.343109
LHSMKEGIHAQQ	0.10466
QKEDVPS	0.0980029
IGSESTEDQAMEDIK	0.0625337
SKDIGSEST	0.055713
MEAESISSSEEIVP	0.0490409
EDQAMEDIKQMEAE	0.0817409
SISSSE	0.0367933
PIGSENSE	0.0447074
LSKDIGSES	0.0610637
EKVNELSKDIGSEST	0.0861987
SSSEEIVPNSVEQ	0.0526607
LSKDIGSEST	0.0676451
SVEQKHIQK	0.155879
AEERLHS	0.160207
LGTQYTDA	0.144582
KHIQKEDVP	0.141685
STEDQAMEDIK	0.0761966
LHSMKEGIHAQQKE	0.132478
EAESISSSEEIVPNS	0.0474923
ERLHSMKEGIHAQQ	0.141263
NSVEQKHIQK	0.145653
YYVPLGTQYTDA	0.114237
NSVEQKHI	0.0894058
PNSVE	0.0658687
YVPLGTQYTDA	0.135005
ESISSSEEIVPNSVE	0.0470312
LKKYKV	0.68607
EGIHAQQ	0.0721488
KHIQKEDVPS	0.110599
EERLHSMKEGIHAQQ	0.125637
KDIGSE	0.060227
EIVPNS	0.0566506
EVFGKEKV	0.207367
ELSKDIGSE	0.0643462
HIQKEDVPS	0.0764033
EIVPNSA	0.0682431
KEGIHAQQK	0.019364
SVEQKHI	0.0904478
IVPNSAE	0.0683128
PNSVEQKHIQKED	0.103195
EKVNELSKDIG	0.116286
IGSES	0.0390108
SMKEGIHAQQ	0.0914866
AESISSSEEIV	0.0462529
VPNSVEQK	0.160614
KVNELSKDIGSES	0.0854939
SKDIGSES	0.0500001
GSENSEKT	0.0733825
ELSKDI	0.087918
IVPNSVEQKHIQKED	0.100199
FGKEKVNE	0.164046
STEDQAMEDIKQMEA	0.0837031
GSESTEDQAMEDI	0.0533393
HSMKEGIHAQQ	0.0874086
SSEEIVPNSVEQ	0.0552768
AMEDIKQMEAESISS	0.064551
TEDQAMEDIKQME	0.0848528
QAMEDIKQMEAESIS	0.0724621
SISSSEEIVPNSVEQ	0.0495974
ISSSEEIVPNSVEQ	0.0512631
IQKEDVPS	0.806404
GSESTEDQAMEDIKQ	0.0685291
ESISSSEEIV	0.0420645
GKEKVNELSKD	0.022356
MKEGIHAQQ	0.11577
NELSKDIGSEST	0.0657424
KEGIHAQ	0.111389
AMEDIKQMEAESIS	0.0690246
KVNELSKDIGSE	0.0975827
SVEQKHIQKEDVPS	0.0983685
EVFGKEKVN	0.184401
SVEQKHIQKE	0.131367
SSEEIV	0.045396
ISSSE	0.0371527
DIGSES	0.0390428
NSAEER	0.129798
EKVNELSKDIGS	0.0975057
NPIGSENSE	0.0469587
TQYTDAPS	0.0894633
NSVEQKHIQKE	0.12558
SESTEDQAMEDIK	0.0665267
EDVPS	0.0535623
SAEER	0.143128
QMEAE	0.0840568
TEDQAMEDIK	0.0867678
QKEDVPSE	0.0854848
SEEIVPNSVEQ	0.0590323
GSENSEKTT	0.0839622
QKHIQKE	0.210659
SVEQKHIQKEDVP	0.113257
VNQELA	0.207943
EEIVPNSV	0.0632655
KEDVP	0.135232
EIVPNSVEQK	0.0996126
AESISSSEEI	0.0426968
SSEEI	0.0392067
ELSKDIGSEST	0.0644981
LEIVPNSAE	0.0810387
VNELSKDIGSEST	0.0723057
VNQEL	0.188146
ESTEDQAME	0.0633582
NELSKDIGSE	0.0656668
EGIHAQQKE	0.101908
IGSESTEDQAMEDI	0.0521188
KVNELSKDIGSESTE	0.0861783
IGSENSEKTT	0.0728664
QKHIQKEDVPSE	0.104535
IGSENSEKT	0.0653016
EQKHIQK	0.208801
SMKEGIHAQQKE	0.120609
EIVPNSV	0.0684769
HSMKEGIHAQQKE	0.113785
VEQKHIQKEDVPSER	0.150705
NELSKDI	0.0870284
TEDQAMEDIKQMEA	0.0928699
GSESTEDQAMED	0.0550528
IVPNSVEQK	0.115159
DIGSEST	0.0444401
ESISSSEEI	0.0387373
GSESTEDQA	0.0574128
LEIVPNSAEE	0.0745725
VPNSAEE	0.0725106
NSVEQKHIQKEDVPS	0.0985043
STEDQAMEDI	0.0579979
EQKHI	0.110165
HIQKEDVPSE	0.0718622
NELSKDIGSES	0.0603591
GSEST	0.048622
KHIQKEDVPSE	0.0993258
MIGVNQE	0.0789177
ELSKDIGSES	0.0589869
PNSVEQ	0.0736247
KKYKV	0.653338
GSENS	0.042801
VNELSKDIGSE	0.0730095
QMEAESI	0.0596538
IQKEDVPSE	0.0744896
SVEQKHIQKEDVPSE	0.0919282
DQAMEDIKQMEAES	0.779208
HAQQKE	0.207655
QAMEDIKQMEAES	0.0849804
EKVNELSKDIGSES	0.080441
IGSENS	0.0418399
QLEIV	0.117453
EEIVP	0.0603152
DIKQMEAESI	0.0706362
NSVEQKHIQKEDVP	0.112241
DIKQMEAESISSS	0.0561521
IGSEST	0.0456732
SISSSEE	0.0377921
GSENSEK	0.0637289
EQKHIQKEDVPS	0.104162
EKTTM	0.033399
AESISSS	0.0423422
ESTEDQAMEDIKQME	0.0737569
QMEAESISSSEEIV	0.0505826
IVPNSAEE	0.0637467
IGSESTEDQAMED	0.0533254
NSVEQKH	0.114954
EEIVPNS	0.0544941
SKDIGSESTEDQA	0.0610845
MEAESI	0.0537219
VFGKEKVNE	0.186785
STEDQAMEDIKQ	0.0804729
EKVNELSKDIGSE	0.153574
MKEGIHAQQKE	0.153574
AESIS	0.0465093
DIGSESTEDQAMEDI	0.0510792
MEDIKQMEAESI	0.0688372
TQYTDA	0.112391
KEGIHAQQKE	0.158956
TEDQAMEDI	0.0632098
IHAQQKE	0.132675
VPNSVE	0.0870602
EQKHIQKEDVP	0.125775
VNELSKDIGSES	0.0807834
AMEDIKQMEAES	0.0807834
HIQKE	0.11055
KEGIHAQQ	0.117409
KEDVPS	0.0910068
TQYTD	0.0618491
KDIGSESTEDQAMED	0.0904561
EDIKQMEAESI	0.0677026
EDIKQMEAESISSS	0.0554655
AESISS	0.0439119
DIKQMEAESISS	0.0594041
SENSEKT	0.0583013
IGSENSEK	0.0583013
KDIGSES	0.0537704
ELSKDIGSESTEDQA	0.0677209
DIKQMEAE	0.0914674
EAESISSSEEIV	0.0462968
MEDIKQMEAE	0.0836437
GKEKVNELS	0.222471
ESISSS	0.0367891
TEDQAME	0.0781634
SESTEDQAMEDIKQ	0.0700081
QEVLN	0.187712
VNELSKDI	0.100093
KDIGSEST	0.0060831
EDQAMEDIKQMEAES	0.0748622
SKDIGSESTE	0.0544703
IVPNSVE	0.0686124
LSKDIGSESTEDQA	0.0701501
GSESTED	0.0458128
DIKQMEAESIS	0.0639539
KQMEAESISSSEEIV	0.0602942
LSKDIGSESTE	0.0644961
SVEQKH	0.126234
EVLNENL	0.169903
EIVPNSAE	0.0636785
EDVPSE	0.0516258
QMEAESISSSEEI	0.0474109
SESTEDQAMEDI	0.053703
ESTEDQAMEDIK	0.0722993
QMEAESISSS	0.0483952
TEDQAMEDIKQ	0.0914464
NSVEQKHIQ	0.0948585
KEKVNELSKDI	0.183301
SVEQKHIQ	0.0962536
QMEAESIS	0.0541439
MEDIKQMEAESISSS	0.0568091
MEAESISSSEEIV	0.0478436
ESISS	0.0371483
NELSKDIGSESTE	0.0635085
EEIVPNSVE	0.0601985
DIKQMEAESISSSE	0.0554704
EDIKQ	0.0919619
DIGSESTEDQAMED	0.0520364
IKQMEAESI	0.0789545
KHIQKE	0.215084
EQKHIQKEDVPSE	0.0960448
KQMEAESI	0.0896636
SSSEE	0.0383257
IGSESTEDQA	0.0543391
ELSKDIGSESTE	0.062307
SENSEKTT	0.089679
QMEAESISS	0.0507152
EDIKQMEAESISS	0.058312
EIVPNSAEE	0.0608131
ISSSEE	0.0383311
MEAESIS	0.0492893
MEAESISSS	0.0448531
EQKHIQKE	0.165073
AESISSSE	0.0427118
VNELSKDIGSESTE	0.0690658
KDIGSESTEDQA	0.0654797
DIKQMEAESISSSEE	0.0549573
KEDVPSE	0.0791448
ELSKD	0.11685
MEDIKQMEAESISS	0.0596642
MEDIKQMEAESIS	0.0634981
MEAESISS	0.0466199
IKQMEAESISSS	0.0584487
MEAESISSSEEI	0.0446944
EDIKQMEAESISSSE	0.054947
EQKHIQ	0.115597
EERLHS	0.139875
KVNELSKDI	0.151859
STEDQAMED	0.0614568
GSESTEDQ	0.050341
EDIKQMEAESIS	0.0621935
EAESISSSEEI	0.0430674
KQMEAESISSSEEI	0.0566305
KQMEAE	0.178242
SKDIGSESTED	0.0524131
IKQMEAESISSSEEI	0.0552768
EVFGKEKVNE	0.014741
SVEQKHIQKEDV	0.114511
QKHIQKEDV	0.152535
NELSKD	0.109842
EIVPNSVE	0.0633695
SESTEDQAMED	0.055573
GSESTE	0.0475923
IKQMEAESISS	0.0627189
QKHIQKED	0.141266
VPNSVEQ	0.0926642
ESISSSE	0.0377849
VEQKHIQKEDVPS	0.113523
LSKDIGSESTED	0.0608335
EDIKQMEAE	0.0833573
DIGSESTEDQA	0.0523959
IKQMEAESIS	0.069004
NELSK	0.179518
AESISSSEE	0.043074
VEQKHIQK	0.226917
KQMEAESISSS	0.0612966
VEQKHIQKEDVP	0.013718
IKQMEAE	0.11836
AQQKE	0.293406
IGSESTED	0.0445899
QMEAESISSSE	0.0482177
NELSKDIGSESTED	0.0605563
SESTEDQA	0.0583455
QMEAES	0.0659665
DIGSESTE	0.0445927
ESTEDQAMEDI	0.0567135
MEAESISSSE	0.0449924
NSVEQKHIQKEDV	0.112833
KQMEAESIS	0.0753034
IVPNSVEQ	0.0746397
DIGSESTED	0.0439124
HIQKED	0.0826458
VEQKHIQKE	0.178106
GSENSE	0.0432062
SVEQKHIQKED	0.105291
ESTEDQAMEDIKQ	0.0761038
KQMEAESISS	0.0668017
EEIVPNSVEQ	0.0648267
SENSEK	0.0668525
VNELSKDIGSESTED	0.0653213
ESISSSEE	0.0386314
TEDQAMED	0.0685445
IGSESTE	0.0456376
VEQKHIQKEDVPSE	0.10383
IGSENSE	0.042452
KDIGSESTE	0.0586173
LSKDIGSESTEDQ	0.0641666
ELSKDIGSESTED	0.0593498
GKEKVN	0.405843
STEDQA	0.070686
MEAES	0.0584544
EAESISSS	0.0426975
[truncated: 88 more rows]

## Sheet: H_to_K
H_to_K	CPPpred
RPKKP	0.772381
RPKKPIKK	0.703132
RLKSMK	0.696936
RPKKPIKKQ	0.674013
RPKKPIK	0.653492
RPKKPIKKQGL	0.648291
KKQGL	0.644394
KKPIKK	0.639859
RPKKPIKKQG	0.623749
RPKKPIKKQGLP	0.618283
RLKSM	0.613378
KAQQK	0.60545
KKPIKKQ	0.602539
RPKKPIKKQGLPQ	0.600881
PKKPIKK	0.589476
KKIQK	0.585971
EERLK	0.583591
RPKKPI	0.575349
KKQGLP	0.574463
KKPIKKQGL	0.57151
KPIKK	0.570445
KKPIK	0.569226
RLKSMKE	0.557545
ERLKSMK	0.557155
PKKPIKKQ	0.555133
AEERLK	0.553106
VEQKK	0.544913
QKKIQK	0.54289
RPKKPIKKQGLPQEV	0.540422
KKPIKKQG	0.538261
KKPIKKQGLP	0.534464
PKKPIKKQGL	0.531407
RPKKPIKKQGLPQE	0.527567
ERLKS	0.524644
KKQGLPQ	0.52118
KPIKKQ	0.520482
KKPIKKQGLPQ	0.515286
LKSMK	0.515205
PKKPIKKQGLP	0.497803
RLKSMKEGIKAQQK	0.495967
PKKPIK	0.495089
PKKPIKKQG	0.493075
KPIKKQGL	0.488787
RLKSMKEG	0.484222
PKKPIKKQGLPQ	0.483665
KKPIKKQGLPQEVL	0.482002
KKQGLPQEVL	0.464106
KAQQKE	0.45929
PKKPIKKQGLPQEVL	0.458419
KKIQKE	0.453399
KKPIKKQGLPQEV	0.447797
RLKSMKEGIK	0.445608
KKPIKKQGLPQEVLN	0.445153
RLKSMKEGIKA	0.444609
KPIKKQGLP	0.443508
ERLKSM	0.439937
KPIKKQG	0.43966
VEQKKIQK	0.43913
KQGLP	0.434346
ERLKSMKE	0.434196
EERLKSMK	0.4328
KKPIKKQGLPQE	0.431993
IKKQGL	0.427499
AEERLKSMK	0.426379
KPIKKQGLPQ	0.425799
RLKSMKEGIKAQ	0.425692
PKKPIKKQGLPQEV	0.424256
RLKSMKEGIKAQQKE	0.422534
ERLKSMKEGIKAQQK	0.422436
QKKIQKE	0.420557
EQKKIQK	0.419523
KKQGLPQEV	0.416634
QKKIQ	0.412733
KKQGLPQEVLN	0.411763
RLKSMKEGIKAQQ	0.411055
PKKPIKKQGLPQE	0.408156
KPIKKQGLPQEVL	0.400877
IKAQQK	0.40056
KAQQKEP	0.400382
KKQGLPQE	0.393881
KQGLPQEVLNENLLR	0.388424
KQGLPQ	0.384136
PIKKQ	0.37836
LKSMKEGIKAQQK	0.370887
ERLKSMKEG	0.36993
IKKQGLP	0.368835
KPIKKQGLPQEVLN	0.367254
PIKKQGL	0.366283
KAQQKEPM	0.361764
LKSMKE	0.361442
KPIKKQGLPQEV	0.360211
KKQGLPQEVLNENLL	0.359231
KEGIKAQQK	0.358477
ERLKSMKEGIKA	0.357951
EERLKS	0.35749
IKKQG	0.356172
SAEERLK	0.35574
AEERLKS	0.35561
KQGLPQEVL	0.355467
ERLKSMKEGIK	0.353231
IKKQGLPQ	0.348723
PKKPI	0.34832
ERLKSMKEGIKAQ	0.346817
KPIKKQGLPQE	0.342057
SVEQKK	0.339642
ERLKSMKEGIKAQQ	0.339191
VEQKKIQKE	0.338866
MKEGIKAQQK	0.335853
AEERLKSMKE	0.334764
KSMKEGIKAQQK	0.332491
GIKAQQK	0.332358
EERLKSMKE	0.332047
IKKQGLPQEVL	0.33099
VEQKKI	0.329646
RLKSMKEGI	0.329355
KKQGLPQEVLNENL	0.328338
KKQGLPQEVLNE	0.328031
PIKKQGLP	0.327728
EQKKIQKE	0.318277
PIKKQGLPQ	0.317757
SAEERLKSMK	0.310244
PIKKQGLPQEVL	0.308072
AEERLKSM	0.30709
LKSMKEGIKAQQKE	0.307025
KQGLPQEVLN	0.306678
KPIKKQGLPQEVLNE	0.305978
VEQKKIQ	0.305376
PIKKQG	0.302963
EERLKSM	0.302395
SVEQKKIQK	0.301701
EQKKI	0.301396
KIQKE	0.301009
IKKQGLPQEVLN	0.29923
AEERLKSMKEGIKA	0.29894
NSAEERLK	0.296189
KKQGLPQEVLNEN	0.296114
KKIQKEDV	0.294346
LKSMKEGIKAQQKEP	0.293907
AEERLKSMKEGIKAQ	0.293106
KQGLPQEV	0.291243
AEERLKSMKEGIK	0.290874
EERLKSMKEGIKA	0.290441
LKSMKEGIKA	0.290376
AEERLKSMKEG	0.290359
KSMKE	0.290076
LKSMKEG	0.28876
QKKIQKEDV	0.285456
IKAQQKE	0.285446
VPNSAEERLK	0.284834
EERLKSMKEGIKAQ	0.284239
KQGLPQEVLNENLL	0.283457
EERLKSMKEGIK	0.282998
EERLKSMKEG	0.282777
LKSMKEGIKAQ	0.282764
IKKQGLPQEV	0.282752
PIKKQGLPQEVLN	0.282596
KEGIKAQQKE	0.282153
LKSMKEGIK	0.281803
EERLKSMKEGIKAQQ	0.280586
EQKKIQ	0.28005
NSVEQKK	0.27881
LKSMKEGIKAQQ	0.278363
KKIQKED	0.274836
VPNSVEQKK	0.2736
NSAEERLKSMK	0.273425
KSMKEGIKAQQKE	0.272838
VPNSVEQKKIQK	0.272437
VPNSAEERLKSMK	0.268997
NSVEQKKIQK	0.268533
MKEGIKAQQKE	0.266912
KKIQKEDVP	0.266444
QKKIQKED	0.266323
KEGIKAQQKEP	0.265332
PIKKQGLPQEV	0.264413
KEGIKA	0.264224
PNSAEERLK	0.263735
QKKIQKEDVP	0.26367
KQGLPQE	0.262382
IKKQGLPQE	0.262148
KSMKEGIKAQQKEP	0.26206
KEGIK	0.258975
IKAQQKEP	0.258439
IKKQGLPQEVLNENL	0.254081
MKEGIKAQQKEP	0.253735
KEGIKAQ	0.251372
PNSAEERLKSMK	0.251065
PNSVEQKKIQK	0.249883
KSMKEGIKAQQKEPM	0.249529
ERLKSMKEGI	0.249395
KQGLPQEVLNENL	0.24934
KEGIKAQQKEPM	0.248319
KKIQKEDVPSER	0.247941
QKKIQKEDVPSER	0.247633
PIKKQGLPQE	0.245965
SAEERLKSMKE	0.245759
GIKAQQKE	0.244904
PNSVEQKK	0.244573
KSMKEGIKA	0.243896
EGIKAQQK	0.243711
KEGIKAQQ	0.243684
VEQKKIQKEDV	0.242838
IKKQGLPQEVLNE	0.242214
KAQQKEPMI	0.241292
SMKEGIKAQQK	0.240162
KSMKEGIKAQ	0.239963
MKEGIKAQQKEPM	0.239398
KSMKEGIKAQQ	0.238529
KAQQKEPMIGV	0.238363
SAEERLKSMKEGIKA	0.237773
IKAQQKEPM	0.237456
MKEGIKA	0.237134
KQGLPQEVLNE	0.236193
SVEQKKIQKE	0.235482
SAEERLKS	0.233248
KSMKEGIK	0.232877
PIKKQGLPQEVLNE	0.23239
IKAQQ	0.231524
MKEGIKAQ	0.230824
GIKAQQKEP	0.229177
VEQKKIQKEDVP	0.228437
MKEGIKAQQ	0.22777
MKEGIK	0.226911
SAEERLKSMKEGIK	0.226538
VEQKKIQKED	0.225539
IKKQGLPQEVLNEN	0.225211
VPNSAEERLKSMKE	0.224613
VEQKKIQKEDVPSER	0.224384
EQKKIQKEDV	0.224198
KAQQKEPMIGVNQ	0.224136
KSMKEG	0.223577
VPNSVEQKKIQKE	0.222559
NSAEERLKSMKE	0.222129
QKKIQKEDVPSERYL	0.222127
KAQQKEPMIGVN	0.220564
KKIQKEDVPSERYL	0.220313
KAQQKEPMIG	0.218359
PIKKQGLPQEVLNEN	0.217711
SAEERLKSMKEG	0.2159
KQGLPQEVLNEN	0.215321
NSVEQKKIQKE	0.214973
GIKAQQKEPM	0.213323
KAQQKEPMIGVNQEL	0.212328
NSAEERLKSMKEGIK	0.21232
EQKKIQKEDVP	0.211372
EQKKIQKED	0.21047
AEERLKSMKEGI	0.21035
EQKKIQKEDVPSER	0.210317
PNSAEERLKSMKE	0.20874
VPNSAEERLKS	0.20785
SAEERLKSM	0.206908
VPNSAEERLKSMKEG	0.205367
PNSVEQKKIQKE	0.204443
NSAEERLKS	0.203567
IVPNSVEQKKIQK	0.203533
IVPNSAEERLKSMK	0.203303
KKIQKEDVPSERYLG	0.201007
IVPNSAEERLK	0.200169
NSAEERLKSMKEG	0.198944
EERLKSMKEGI	0.19754
SMKEGIKAQQKE	0.196592
QLEIVPNSAEERLK	0.195951
KEGIKAQQKEPMIGV	0.19553
LEIVPNSAEERLK	0.195419
QKKIQKEDVPSERY	0.195417
GIKAQ	0.193627
KKIQKEDVPSERY	0.192476
KEGIKAQQKEPMI	0.192282
QKKIQKEDVPS	0.19217
SMKEGIKAQQKEP	0.191479
GIKAQQ	0.191278
VPNSAEERLKSM	0.190852
SVEQKKI	0.190409
PNSAEERLKSMKEG	0.190257
EGIKAQQKE	0.189756
PNSAEERLKS	0.188634
PQLEIVPNSAEERLK	0.188409
KKIQKEDVPS	0.18837
SVEQKKIQ	0.188276
MKEGIKAQQKEPMI	0.187479
KAQQKEPMIGVNQE	0.184677
NSAEERLKSM	0.184295
VPNSVEQKKIQKEDV	0.184102
VPNSVEQKKIQ	0.184016
SMKEGIKAQQKEPM	0.183211
KEGIKAQQKEPMIG	0.182705
VPNSVEQKKI	0.182107
EGIKAQQKEP	0.182097
SVEQKKIQKEDV	0.18186
KIQKEDV	0.181661
IVPNSVEQKK	0.181159
MKEGIKAQQKEPMIG	0.179647
IVPNSAEERLKSMKE	0.17633
VEQKKIQKEDVPS	0.17531
IKAQQKEPMIGV	0.174995
SVEQKKIQKEDVP	0.174723
EIVPNSAEERLKSMK	0.174547
IKAQQKEPMIGVNQ	0.174265
KIQKEDVPSER	0.174217
IVPNSVEQKKIQKE	0.174039
LKSMKEGI	0.173582
EIVPNSVEQKKIQK	0.173463
PNSAEERLKSM	0.172767
NSVEQKKIQKEDV	0.17275
NSVEQKKIQ	0.171719
EGIKAQQKEPM	0.171626
IKAQQKEPMI	0.171232
NSVEQKKI	0.171018
EQKKIQKEDVPSERY	0.170723
VPNSVEQKKIQKED	0.169387
IKAQQKEPMIGVN	0.168679
PNSVEQKKIQKEDV	0.168082
SVEQKKIQKED	0.167992
GIKAQQKEPMIGVNQ	0.167974
NSVEQKKIQKEDVP	0.167621
KIQKEDVP	0.167588
EIVPNSAEERLK	0.166545
GIKAQQKEPMIGV	0.166284
KIQKED	0.165871
PNSVEQKKIQKEDVP	0.165107
KIQKEDVPSERYL	0.16392
SAEERLKSMKEGI	0.16346
PNSVEQKKIQ	0.163405
GIKAQQKEPMIGVN	0.161752
QLEIVPNSAEERLKS	0.161597
QKKIQKEDVPSE	0.161581
EQKKIQKEDVPS	0.161335
PNSVEQKKI	0.160474
IKAQQKEPMIG	0.160064
GIKAQQKEPMI	0.159364
NSVEQKKIQKED	0.159313
LEIVPNSAEERLKS	0.159128
KKIQKEDVPSE	0.157066
IVPNSAEERLKS	0.156747
SMKEGIKAQQ	0.156275
NSAEERLKSMKEGI	0.156199
PNSVEQKKIQKED	0.155213
EIVPNSVEQKKIQKE	0.15299
PNSAEERLKSMKEGI	0.152437
SMKEGIKAQ	0.152259
GIKAQQKEPMIG	0.152037
VEQKKIQKEDVPSE	0.152032
EEIVPNSVEQKKIQK	0.151811
LEIVPNSAEERLKSM	0.151603
KIQKEDVPSERYLG	0.150695
IKAQQKEPMIGVNQE	0.149287
SMKEGIKAQQKEPMI	0.148856
SMKEGIKA	0.148774
EIVPNSVEQKK	0.148742
IVPNSAEERLKSM	0.148523
IVPNSVEQKKIQ	0.143482
EGIKAQQKEPMIGV	0.14232
SVEQKKIQKEDVPS	0.142299
IVPNSVEQKKIQKED	0.141732
EGIKAQQ	0.141538
EQKKIQKEDVPSE	0.140845
EGIKAQQKEPMIGVN	0.14017
IVPNSVEQKKI	0.139621
KIQKEDVPSERY	0.139459
NSVEQKKIQKEDVPS	0.139017
EGIKAQ	0.13727
EGIKAQQKEPMI	0.13598
EIVPNSAEERLKS	0.135621
EGIKA	0.1333
KSMKEGI	0.131972
SMKEGIK	0.131816
EGIKAQQKEPMIG	0.130851
EIVPNSAEERLKSM	0.130288
KIQKEDVPSERYLGY	0.129095
EEIVPNSVEQKK	0.127534
SVEQKKIQKEDVPSE	0.127304
EIVPNSVEQKKIQ	0.125897
KIQKEDVPS	0.122154
EIVPNSVEQKKI	0.121843
EEIVPNSVEQKKIQ	0.113246
EEIVPNSVEQKKI	0.109241
KIQKEDVPSE	0.10658
SEEIVPNSVEQKK	0.105008
SEEIVPNSVEQKKIQ	0.0975425
SEEIVPNSVEQKKI	0.0935969
SSEEIVPNSVEQKK	0.0911427
SSEEIVPNSVEQKKI	0.0834409
SSSEEIVPNSVEQKK	0.0819624
